# Supplementary material for: Mechanically Strong and Flame-Retardant Cellulose-Based Aerogel Prepared via Phosphorylation-Coupled Ca2+ Coordination
Source: Gels. 2025 May 29;11(6):408. doi: 10.3390/gels11060408 (PMC12191589; doi:10.3390/gels11060408)
Supplement: Supplementary file 1 [file gels-11-00408-s001.zip]

Archive with 5 entries (5 files):
- 1.0PCNF-Ca0.5.mp4
- 1.0PCNF-Ca1.0.mp4
- 1.0PCNF-Ca1.5.mp4
- 1.0PCNF.mp4
- CNF.mp4
